# Supplementary material for: Environmental Risk Factors Influence the Frequency of Coughing and Sneezing Episodes in Finisher Pigs on a Farm Free of Respiratory Disease
Source: Animals (Basel). 2022 Apr 11;12(8):982. doi: 10.3390/ani12080982 (PMC9032133; doi:10.3390/ani12080982)
Supplement: Supplementary file 1 [file animals-12-00982-s001.zip]

Archive with 1 entries (1 files):
- animals-1627777-supplementary-figure s1-caption.pdf
